# Supplementary material for: Increased frequencies of human Th-17 CD4+ T-cells and decreased T-regulatory cells in patients with early and advanced metabolic dysfunction-associated steatotic liver disease
Source: Front Immunol. 2025 Aug 22;16:1597204. doi: 10.3389/fimmu.2025.1597204 (PMC12411424; doi:10.3389/fimmu.2025.1597204)
Supplement: Supplementary file 2 [file Table2.xlsx]

## Sheet: Data
Diagnosis (0 - HCs, 1 - Early MAFLD, 2 - advanced MAFLD)	Sex	Foxp3+ [% of CD4+]	Foxp3+ [% of CD4+CD25+]	Foxp3+ [% of CD4+CD25+CD127-]	CD25+Foxp3+ [% of CD4+]	CD25+CD127-Foxp3+ [% of CD4+]	Foxp3 [MFI in CD4+]	Foxp3 [MFI in CD4+CD25+]	Foxp3 [MFI in CD4+CD25+CD127-]	CD25+ [% of CD4+]	CD25+CD127- [% of CD4+]	IL-10+ [% of CD4+]	IL-10+ [% of CD4+CD25+]	IL-10+ [% of CD4+CD25+CD127-]	CD25+IL-10+ [% of CD4+]	CD25+CD127-IL-10+ [% of CD4+]	IL-10 [MFI in CD4+]	IL-10 [MFI in CD4+CD25+]	IL-10 [MFI in CD4+CD25+CD127-]	IL-17+ [% of CD4+]	IL-17 [MFI in CD4+]	RoRyt [MFI in CD4+]	RoRyt+ [% of CD4+]	CD4+IL-17+/CD4+Foxp3+	CD4+IL-17+/CD4+CD25+Foxp3+	CD4+IL-17+/CD4+CD25+CD127+Foxp3+	CD4+RoRyt+/CD4+Foxp3+	IL-10	IL-22	IL-17A	Age	WHR	BMI	AST	ALT	GGTP	PLT	FIB-4	HOMA	BARD score	Blilirubine	Cholestrol	HDL-C	LDL-C	RBC	HGB	WBC	Fibrynogen	Prothrombin time
2	M	4.06	4.23	7.37	3.81	2.23	58.6	63.9	71.5	90.1	30.2	1.13	2.62	4.25	0.59	0.16	2.73	3.04	3.28	1.01	3.35	25.3	0.62	0.248768	0.265092	0.452915	0.152709	6.51	16.215	241.1	64	0.872549	27.7551	132	217	44	154	3.72395	1.59208	0	0.36		39	79	4.25	13.7	5.27	328	12.3
2	M	2.64	3.19	4.44	1.03	0.25	51.2	48.7	56.7	32.3	5.69	1.36	2.18	3.44	0.81	0.21	2.93	3.13	3.02	0.91	3.5	26.5	1.72	0.344697	0.883495	3.64	0.651515	11.9	19.124	492.6	47	1.04724	41.3343	63	148	76	161	1.51176	7.33116	1	0.35	205	45	130	4.71	13.7	12.8	508	9.5
2	M	13.4	12.2	15.3	3.09	0.54	75.6	70.1	79.5	25.3	3.55	2.15	3.54	3.27	1.15	0.15	3.22	3.48	3.43	1.7	4.39	29.8	0.97	0.126866	0.550162	3.14815	0.0723881	1.97	16.203	322.2	38	1.06	33.4252	33	58	39	174	0.946312	1.82742	1		183	50	103	5.07	15.5	5.06		10.6
2	F	0.63	0.8	1.16	0.15	0.033	24.2	24.5	26	18.4	2.87	1.08	2.04	2.19	0.32	0.077	2.76	2.97	2.86	0.64	3.14	11.2	0.7	1.01587	0.8	0.551724	1.11111	21.8	32.045	289.7	42	1.09474	31.6406	22	41	20	265	0.544545	2.89211	1					4.84	14.1	10.5		9.1
2	M	2.65	3.2	6.15	0.83	0.18	34.9	35.4	40.1	25.9	2.9	1.16	1.46	3.59	0.33	0.11	2.86	2.89	3.12	0.58	3.22	24.4	1.69	0.218868	0.698795	3.22222	0.637736	3.08	18.706	187.2	60	1.13158	36.2959	52	58	18	165	2.48289	2.37506	4	0.68		45	130	4.56	15.2	5.1	208	11.2
2	F	3	2.79	3.14	0.45	0.14	57.5	53.2	55.6	16.3	4.37	1.09	1.6	2.26	0.35	0.077	2.81	2.9	2.86	0.84	3.09	20.3	0.82	0.28	1.86667	6	0.273333	33.01	12.562	770	67		27.9904	38	46		125	3.0031	1.5002	1			50	103
2	M	3.27	3.57	3.85	0.57	0.15	47.3	45.6	47.7	16.1	3.99	1.1	1.86	3.01	0.44	0.079	2.57	2.76	2.87	0.78	2.7	18	0.33	0.238532	1.36842	5.2	0.100917	4.74	14.524	203.3	24	0.908163	27.0842	41	85	137	195	0.547332	1.6002	0	1.06	209	52	159	5.42	16	8.9	215	11.1
2	M	3.52	4.13	4.62	0.72	0.2	28.4	27.6	28.3	17.4	4.35	0.45	1.33	1.2	0.18	0.052	2.51	2.72	2.63	0.6	2.81	9.5	0.55	0.170455	0.833333	3	0.15625	3.08	19.383	208.7	29	0.926316	25.0574	28	73	170	276	0.344338	1.51833	0	0.35	211	52	159	5.22	16.1	6.57	206	9.9
2	F	1.49	2.77	5.19	0.21	0.11	222	202	212	7.7	2.04	0.61	1.84	2.47	0.3	0.11	3.51	3.84	3.73	2.53	5.77	44.3	0.71	1.69799	12.0476	23	0.47651	11.8	10.736	557.3	43	0.934579	32.0073	122	220	63	187	1.89136	2.44451	1	0.6	192			4.67	14	7.34	224	10.6
2	M	3.32	3.9	4.71	0.46	0.18	236	197	197	11.7	3.88	1.32	3.04	5.28	0.78	0.45	4.14	4.41	4.41	3.96	5.99	45	1.23	1.19277	8.6087	22	0.370482	21.8	33.681	322.2	40	0.991597	35.5794	59	103	42	175	1.32879	6.28952	1			52	187	5.37	17.2	7.96	192	10.2
2	F	3.87	2.11	4.52	0.25	0.075	120	70.5	128	11.7	1.67	1.41	3.22	4.32	0.54	0.11	3.22	3.24	3.54	3.03	5.97	0	0	0.782946	12.12	40.4	0	21.8	21.615	257.3	52	0.759259	32.4142	41	67	69	301	0.865333	2.36781	2	0.48	200	52	155	4.66	13.7	8.36	254	11.7
2	M	13.6	8.65	6.38	1.31	0.15	203	174	173	15.1	2.27	3.56	3.84	100	3.83	0.059	4.2	4.2	63	4	6.93	0	0	0.294118	3.05344	26.6667	0	4.74	12.292	230.3	48	0.931373	27.7703	47	71		203	1.31891	0.95011	0
2	F	2.18	1.73	2.73	0.15	0.053	204	167	192	8.92	1.96	1.93	3.96	5.1	0.55	0.18	3.81	4.11	4.27	5.73	6.93	60.6	1.26	2.62844	38.2	108.113	0.577982	16.43	21.154	640.264	44	0.948905	46.8471	69	89		241	1.33	11.3195	2		239	52	187	4.3	13.9	7.87
2	F	3.62	4.25	12.9	1.9	1.01	32	33.5	41.1	44.7	7.83	1.65	2.49	3.85	0.97	0.31	3	3.16	3.27	1.99	3.39	17.4	1.59	0.549724	0.468235	0.154264	0.439227	11.9	10.803	2116.84	82	1.07527	28.699	88	85		119	6.57719	1.28978	2					4.69	14.9	35.83	544	19.3
2	M	6.6	6.25	11.6	0.62	0.28	170	142	175	9.86	2.38	5.02	9.06	7.97	1.55	0.31	3.94	4.39	4.15	2.79	5.44	0	0	0.422727	4.5	9.96429	0	6.29	15.121	257.3	43	0.989899	28.7037	38	84	38	206	0.865456	2.19162	3	1.15	281			4.86	15.8	5.86	161	10.7
2	M	4.94	4.97	11.9	0.22	0.055	141	121	131	4.49	0.46	0.7	0.98	1.4	0.18	0.032	2.74	2.77	2.62	1.23	3.1	29.2	1.29	0.248988	0.247485	0.103361	0.261134	2	10.736	203.3	22		28.8089	49	127	25	238	0.40192	3.92967	1	2.29	208			5.52	16.7	6.65	204	11.7
2	M	1.81	2.15	2.83	0.57	0.12	27.8	27.9	26.5	26.4	4.25	0.62	1.01	1.11	0.23	0.052	2.51	2.61	2.56	0.64	3.02	17.5	0.88	0.353591	1.12281	5.33333	0.486188	3.08	16.203	468.7	29	0.966387	33.5765	154	200	611	230	1.37302	8.34321	3	1.46	201	52		4.84	14.8	6.74		11.7
2	M	4.51	0.97	0	0.026	0	373	261	194	2.72	0.4	1.85	7.93	15.5	1.35	0.5	3.86	4.64	5.12	3.99	29.4	45.4	1.28	0.884701	4.1134	0	0.283814	3.08	17.488	951.9	47	0.971698	29.8786	34	56	39	181	1.17979	2.45478	1	0.39	195	63	160	5.7	16.5	5.11	206	10.8
2	F	3.41	8.44	0	0.24	0	228	218	166	2.8	0.44	1.31	5.1	8.79	0.75	0.28	3	3.47	3.45	4.1	24.4	34.4	0.98	1.20235	0.485782	0	0.28739	2.64	16.418	203.3	62		31	35	48		189	1.65721	16.5926	1			50	170
1	M	2.46	3.56	4.86	1.11	0.2	22.2	25.1	30.2	31.2	4.18	0.81	1.01	0.95	0.27	0.049	2.57	2.69	2.64	0.34	2.83	12.4	0.46	0.138211	0.306306	1.7	0.186992	6.29	13.362	171	26	0.93913	33.9506	14	16	36	252	0.361111	1.28437	3	2.35	162	31	95	4.52	13.9	9.4	199.9	11.3
1	M	18.2	17.4	20.8	3.19	1.19	82.4	76.1	80.6	18.3	5.74	1.73	2.83	3.1	0.72	0.2	3.11	3.33	3.26	2.22	3.51	24.4	1.02	0.121978	0.695925	1.86555	0.056044	2.64	13.362	104.153	38	0.980198	25.963	21	40	207	257	0.490953	2.1434	0	0.62	171	40	105	5.49	16.3	12.3		12.1
1	F	3.09	3.25	8.62	0.28	0.14	237	176	217	8.56	1.6	1.49	3.11	8.74	0.75	0.35	4.19	4.5	4.97	1.59	6.2	51.8	0.84	0.514563	5.67857	11.3571	0.271845	41.43	11.547	414.897	56	0.871287	29.1749	25	38	249	199	1.14126	1.67412	1	0.54	184	68	98	4.53	14.1	5.78	283	10
1	M	0.57	0.66	1.88	0.098	0.056	158	117	155	14.8	3.01	1.78	3.73	5.33	0.94	0.48	4.55	5	5.56	0.55	5.3	48.9	0.63	0.964912	5.61224	9.82143	1.10526	9.22	10.497	85.1284	48	0.904762	25.963	30	33	102	171	1.47	0.907079	0	0.77				4.88	14.9	5.88		105
1	F	3.9	4.49	7.22	0.63	0.24	162	144	163	14	3.3	1.61	2.26	3.21	1.33	0.024	3.58	3.62	3.34	1.8	4.34	0	0	0.461538	2.85714	7.5	0	9.18	11.874	129.52	58		30.1021	30	32	25	254	1.21099	5.80053	3	0.49	198	60	119	4.73	15.2	6.68
1	F	23.8	19.2	16.1	1.04	0.23	238	209	222	5.42	1.45	1.45	7.7	6.09	0.56	0.11	3.55	4.17	3.71	4.05	5.69	0	0	0.170168	3.89423	17.6087	0	3.08	12.685	491.47	53		38.2812	34	38		268	1.08	2.50527	1		154	54	141
1	F	32.2	26	23.3	2.23	0.86	293	270	266	8.59	3.69	3.52	8.05	8.14	1.6	0.65	4.63	4.93	4.97	3.52	7.37	0	0	0.109317	1.57848	4.09302	0	2.6244	13.362	65.4	64	0.792	39.8961	19	18	11	371	0.772544	1.93747	4					4.37	13.1	7.87		10.9
1	F	92.2	78.4	87.5	11.7	4.4	162	98.2	120	14.9	5.03	3.89	8	11.6	1.57	1.1	5.64	6.04	5.96	3.66	6.58	49.7	0.99	0.0396963	0.312821	0.831818	0.0107375	2.5	4.377	123.179	73	0.972973	27.3797	35	38	27	160	2.59	1.02218	0	0.94	176	50	81	4.37	14.8	4.4
1	F	4.67	4.1	2.5	0.14	0.014	276	216	189	3.38	0.55	2.84	7.36	12.1	1.6	0.56	4.27	4.87	4.94	3.49	6.04	31	1.94	0.747323	0.85122	1.396	0.415418	2.64	12.009	88.9	25	0.916667	32.7919	34	38		320	0.430901	2.32926	3			55	54
1	F	529	578	3.37	0.33	0.015	205	159	167	5.78	0.44	1.99	4.6	4.44	0.79	0.13	3.43	3.69	3.36	3.94	19.4	29.2	1.27	0.00744802	0.00681661	1.16914	0.00240076	3.32	11.671	124.2	57	0.904762	30	28	40		289	0.873183	1.45378	1			55	41
1	M	3.26	5.16	6.38	0.29	0.036	173	135	151	5.56	0.56	1.03	3.37	3.81	0.37	0.094	3.01	3.42	3.47	1.65	3.64	29.1	1.4	0.506135	0.319767	0.258621	0.429448	5.3	3.159	91.4701	39		25.6	18	39		302	0.372218	2.57381	1
0	M	3.52	4.75	7.32	1	0.38	34.1	33.5	42.4	21	5.24	3.1	6.48	11.3	2.72	1.26	3.59	4.65	5.33	1.24	3.41	15.2	0.069	0.352273	1.24	3.26316	0.0196023	3.08	5.324	300	67	0.980198	25.1808	26	33		198	1.53		0		184			3.9		9.4
0	F	6.8	6.56	9.01	2.75	0.53	37.8	39.8	44.7	41.9	5.91	1.31	3.31	5.22	0.94	0.23	3.15	3.47	3.44	0.54	3.28	11.7	0.83	0.0794118	0.196364	1.01887	0.122059	2.24	11.48	171	48	0.734043	18.1252	16	26		289	0.52		0		136			3.8		6.6
0	M	15.7	18.3	20.5	6.91	1.6	50.1	55.9	64.7	37.8	7.82	5.35	27.6	18.8	4.54	1.94	4.37	8.77	9.13	2.78	4.23	14.4	1.22	0.17707	0.402315	1.7375	0.077707	2.57	8.265	171	36	0.908163	24.5156	23	25		345	0.48		2		158			5		9.8
0	F	3.51	4.85	9.65	1.06	0.26	40.5	40.3	46.6	21.9	2.69	1.27	2.34	3.51	0.6	0.15	2.78	3.03	2.91	0.4	3.12	14.9	1.15	0.11396	0.377358	1.53846	0.327635	2.64	10.047	527	57	0.736842	22.7615	29	37		378	0.72		0		176			4.8		7.2
0	F	6.66	9.97	11.6	0.74	0.28	43.6	46.5	48.5	7.47	2.42	1.06	3.3	2.46	0.38	0.083	3.07	3.24	3.13	0.73	3.51	20.3	1.39	0.10961	0.986487	2.60714	0.208709	3.34	4.563	171	25	0.703297	18.424	22	29		320	0.32		0		150			4.6		6.4
0	F	9.01	8.86	12	1.05	0.35	40.2	33.4	40.1	11.9	2.93	1.01	2.35	4.18	0.42	0.18	3.24	3.48	3.63	0.54	3.47	15.3	0.81	0.0599334	0.514286	1.54286	0.0899001	1.09	11.874	156	36	0.763441	19.487	10	15		361	0.26		0		146			4.8		5.8
0	M	2.16	1.71	2.2	0.13	0.034	144	153	135	7.48	1.55	0.77	2.35	1.91	0.4	0.08	3.07	3.58	3.36	0.59	4.76	45.4	1.08	0.273148	4.53846	17.3529	0.5	5.22	7.65	180	24	0.851852	23.1634	28	36		290	0.39		0		190			4.7		9
0	F	12.6	10	5.65	0.63	0.062	181	161	134	6.27	1.1	1.27	3.42	4.37	0.56	0.15	3.26	3.9	3.65	0.91	5.38	41.5	0.48	0.0722222	1.44444	14.6774	0.0380952	4.72	8.436	300	28	0.715686	22.7732	24	39		204	0.53		0		176			4.9		8.4
0	F	19.3	11.3	0	2.25	0	190	155	76.5	20	0.041	0.97	4.5	4.11	0.33	0.099	3.23	3.95	3.69	1.56	5.99	50.6	3.3	0.080829	0.693333	0	0.170985	2.98	10.871	171	52	0.765306	24.8591	17	22		288	0.65		0		146			3.9		6.9
0	F	14.8	9.97	5.77	1.07	0.017	186	147	93.4	10.7	0.3	0.84	3.71	2.74	0.27	0.07	3.3	4.03	3.76	1.96	6.01	44.8	0.89	0.132432	1.83178	115.294	0.0601351	3.2	12.342	184	34	0.811321	26.2917	23	29		360	0.4		0		186			4.1		5.5
0	F	3.56	5.06	98.8	0.32	1.25	185	168	177	6.35	1.26	1.36	2.52	3.23	0.48	0.12	3.03	3.22	3.05	1.47	4.24	26.5	1.82	0.412921	0.290514	0.0148785	0.511236	2.64	12.821	253	40	0.692308	23.5294	23	38		369	0.4		0		140			3.9		4.9
0	F	3.94	3.79	4.01	0.26	0.087	154	145	134	6.87	2.16	1.09	4.1	2.72	0.33	0.11	3.35	4.35	4.49	1.58	5.96	46.4	1.15	0.401015	0.416886	0.394015	0.291878	2.11	8.521	420	58	0.86	23.4509	19	35		299	0.62		0		187			4.3		6
0	F	9.01	8.86	12	1.05	0.35	40.2	33.4	40.1	11.9	2.93	1.01	2.35	4.18	0.42	0.18	3.24	3.48	3.63	0.54	3.47	15.3	0.81	0.0599334	0.514286	1.54286	0.0899001	3.67	2.279	171	36	0.734043	19.487	29	38		395	0.43		0		135			4.7		9.1
0	M	2.16	1.71	2.2	0.13	0.034	144	153	135	7.48	1.55	0.77	2.35	1.91	0.4	0.08	3.07	3.58	3.36	0.59	4.76	45.4	1.08	0.273148	4.53846	17.3529	0.5	2.43	10.791	177	24	0.931373	23.5036	28	35		359	0.32		2		158			5.3		8.6
0	F	6.8	6.56	9.01	2.75	0.53	37.8	39.8	44.7	41.9	5.91	1.31	3.31	5.22	0.94	0.23	3.15	3.47	3.44	0.54	3.28	11.7	0.83	0.0794118	0.196364	1.01887	0.122059	1.98	7.827	84.55	48	0.894737	21.8775	28	36		318	0.7		0		165			5.1		7.1
[truncated: 2 more columns]
